# Supplementary material for: Assessing the Utility of ColabFold and AlphaMissense in Determining Missense Variant Pathogenicity for Congenital Myasthenic Syndromes
Source: Biomedicines. 2024 Nov 8;12(11):2549. doi: 10.3390/biomedicines12112549 (PMC11592069; doi:10.3390/biomedicines12112549)
Supplement: Supplementary file 1 [file biomedicines-12-02549-s001.zip]

Archive with 6 entries (6 files):
- AlphaMissense Results.xlsx
- AlphaMissense vs Alamut and EVE Results.xlsx
- Raw Data.xlsx
- Results Data.xlsx
- Variant Validator.xlsx
- Variants.xlsx
