# Supplementary material for: Assessing the Utility of ColabFold and AlphaMissense in Determining Missense Variant Pathogenicity for Congenital Myasthenic Syndromes
Source: Biomedicines. 2024 Nov 8;12(11):2549. doi: 10.3390/biomedicines12112549 (PMC11592069; doi:10.3390/biomedicines12112549)
Supplement: Supplementary file 1 [file biomedicines-12-02549-s001.zip › AlphaMissense Results.xlsx]

## Sheet: Sheet1
CHRNA
Deficiency				Non-Pathogenic
R75H	0.5343	Ambiguous		L271R	0.9974	Pathogenic
E418G	0.8291	Pathogenic		Q228H	0.3233	Benign
R40W	0.9079	Pathogenic
L187P	0.7097	Pathogenic
R229C	0.9952	Pathogenic
M263T	0.9582	Pathogenic
SCS
T301S	0.6813	Pathogenic
G173S	0.2521	Benign
S246F	0.9782	Pathogenic
T274I	0.9193	Pathogenic
N237K	0.9975	Pathogenic
S289I	0.5132	Ambiguous
V176M	0.6529	Pathogenic
FCS
F276L	0.9993	Pathogenic
V152I	0.286	Benign
CHRNB
Deficiency
C151R	0.9958	Pathogenic
R243C	0.9836	Pathogenic
SCS
V289M	0.8133	Pathogenic
V319A	0.8472	Pathogenic
CHRND
Deficiency				Non-Pathogenic
P271Q	0.9298	Pathogenic		D440V	0.1877	Benign
N76D	0.6712	Pathogenic		E24K	0.2569	Benign
R336Q (Deficiency)	0.709	Pathogenic		L331F	0.719	Pathogenic
SCS				P307S	0.8998	Pathogenic
S289F	0.8387	Pathogenic		R243L	0.4316	Ambiguous
FCS				S166F	0.8235	Pathogenic
E80K	0.7434	Pathogenic		T72N	0.3465	Ambiguous
				V439M	0.1548	Benign
CHRNE
Deficiency				Non-Pathogenic
Y35H	0.9123	Pathogenic		V325L	0.7591	Pathogenic
C148S	0.9977	Pathogenic		Q169L	0.2263	Benign
S163L	0.484	Ambiguous		G224D	0.0722	Benign
P351L	0.4069	Ambiguous		C273S	0.7288	Pathogenic
P265L	0.8928	Pathogenic		V301M	0.2333	Benign
P302R	0.9801	Pathogenic		S276F	0.8428	Pathogenic
P351R	0.3585	Ambiguous		A431P	0.8821	Pathogenic
E24K	0.817	Pathogenic		R237L	0.5645	Pathogenic
L98P	0.9825	Pathogenic		I194T	0.2331	Benign
T179P	0.2493	Benign
N327K	0.8911	Pathogenic
R331Q	0.2981	Benign
SCS
L241F	0.436	Ambiguous
L289F	0.7639	Pathogenic
T284P	0.8984	Pathogenic
S255A	0.2024	Benign
FCS
P141L	0.7919	Pathogenic
T58K	0.8028	Pathogenic
