# Supplementary material for: Assessing the Utility of ColabFold and AlphaMissense in Determining Missense Variant Pathogenicity for Congenital Myasthenic Syndromes
Source: Biomedicines. 2024 Nov 8;12(11):2549. doi: 10.3390/biomedicines12112549 (PMC11592069; doi:10.3390/biomedicines12112549)
Supplement: Supplementary file 1 [file biomedicines-12-02549-s001.zip › AlphaMissense vs Alamut and EVE Results.xlsx]

## Sheet: Sheet1
Pathogenic
Gene Name	Genetic Mutation	Amino Acid Mutation	CMS Syndrome	AlphaMissense	Alamut	EVE
CHRNA	224G>A	R75H	RDS	0.5343	3: VUS	0.137 (Benign)
CHRNA	1253A>G	E418G	RDS	0.8291	5: VUS	0.450 (Uncertain)
CHRNA	118C>T	R40W	RDS	0.9079	4: VUS	0.735 (Pathogenic)
CHRNA	560T>C	L187P	RDS	0.7097	5: VUS	0.341 (Benign)
CHRNA	685C>T	R229C	RDS	0.9952	5: VUS	0.906 (Pathogenic)
CHRNA	788T>C	M263T	RDS	0.9582	5: VUS	0.161 (Benign)
CHRNA	902C>G	T301S	SCS	0.6813	5: VUS	0.240 (Benign)
CHRNA	517G>A	G173S	SCS	0.2521	6: Likely Pathogenic	0.189 (Benign)
CHRNA	737C>T	S246F	SCS	0.9782	5: VUS	0.558 (Uncertain)
CHRNA	821C>T	T274I	SCS	0.9193	6: Likely Pathogenic	0.185 (Benign)
CHRNA	711C>A	N237K	SCS	0.9975	6: Likely Pathogenic	0.608 (Uncertain)
CHRNA	866G>T	S289I	SCS	0.5132	6: Likely Pathogenic	/
CHRNA	526G>A	V176M	SCS	0.6529	5: VUS	0.244 (Benign)
CHRNA	826T>C	F276L	FCS	0.9993	6: Likely Pathogenic	0.454 (Uncertain)
CHRNA	454G>A	V152I	FCS	0.286	5: VUS	0.212 (Benign)
CHRNB	451T>C	C151R	RDS	0.9958	5: VUS	0.926 (Pathogenic)
CHRNB	727C>T	R243C	RDS	0.9836	6: Likely Pathogenic	0.887 (Pathogenic)
CHRNB	865G>A	V289M	SCS	0.8133	6: Likely Pathogenic	0.621 (Uncertain)
CHRNB	956T>C	V319A	SCS	0.8472	5: VUS	0.509 (Uncertain)
CHRND	812C>A	P271Q	RDS	0.9298	8: Likely Pathogenic	0.736 (Pathogenic)
CHRND	226A>G	N76D	RDS	0.6712	3: VUS	0.554 (Uncertain)
CHRND	1007G>A	R336Q	RDS	0.709	8: Likely Pathogenic	0.664 (Pathogenic)
CHRND	866C>T	S289F	SCS	0.8387	8: Likely Pathogenic	0.466 (Uncertain)
CHRND	238G>A	E80K	FCS	0.7434	6: Likely Pathogenic	0.264 (Benign)
CHRNE	103T>C	Y35H	RDS	0.9123	5: VUS	0.584 (Uncertain)
CHRNE	442T>A	C148S	RDS	0.9977	6: Likely Pathogenic	0.820 (Pathogenic)
CHRNE	488C>T	S163L	RDS	0.484	5: VUS	0.436 (Uncertain)
CHRNE	1052C>T	P351L	RDS	0.4069	5: VUS	0.609 (Uncertain)
CHRNE	794C>T	P265L	RDS	0.8928	6: Likely Pathogenic	0.729 (Pathogenic)
CHRNE	905C>G	P302R	RDS	0.9801	5: VUS	0.778 (Pathogenic)
CHRNE	1052C>G	P351R	RDS	0.3585	6: Likely Pathogenic	0.553 (Uncertain)
CHRNE	70G>A	E24K	RDS	0.817	5: VUS	0.647 (Pathogenic)
CHRNE	293T>C	L98P	RDS	0.9825	5: VUS	0.669 (Pathogenic)
CHRNE	992G>A	R331Q	RDS	0.2493	4: VUS	0.546 (Uncertain)
CHRNE	535A>C	T179P	RDS	0.8911	4: VUS	0.233 (Benign)
CHRNE	981C>G	N327K	RDS	0.2981	5: VUS	0.450 (Uncertain)`
CHRNE	721C>T	L241F	SCS	0.436	6: Likely Pathogenic	0.532 (Uncertain)
CHRNE	865C>T	L289F	SCS	0.7639	5: VUS	0.557 (Uncertain)
CHRNE	850A>C	T284P	SCS	0.8984	6: Likely Pathogenic	0.832 (Pathogenic)
CHRNE	763T>G	S255A	SCS	0.2024	4: VUS	0.264 (Benign)
CHRNE	422C>T	P141L	FCS	0.7919	6: Likely Pathogenic	0.629 (Uncertain)
CHRNE	173C>A	T58K	FCS	0.8028	5: VUS	0.512 (Uncertain)
Non-Pathogenic
CHRNA	812T>G	L271R	NP	0.9974	5: VUS	0.850 (Pathogenic)
CHRNA	684G>C	Q228H	NP	0.3233	5: VUS	0.0998 (Benign)
CHRND	1319A>T	D440V	NP	0.1877	5: VUS	0.617 (Uncertain)
CHRND	70G>A	E24K	NP	0.2569	2: VUS	0.291 (Benign)
CHRND	991C>T	L331F	NP	0.719	5: VUS	0.788 (Pathogenic)
CHRND	919C>T	P307S	NP	0.8998	5: VUS	0.439 (Uncertain)
CHRND	728G>T	R243L	NP	0.4316	5: VUS	0.471 (Uncertain)
CHRND	497C>T	S166F	NP	0.8235	4: VUS	0.434 (Uncertain)
CHRND	215C>A	T72N	NP	0.3465	4: VUS	0.653 (Pathogenic)
CHRND	1315G>A	V439M	NP	0.1548	3: VUS	0.244 (Benign)
CHRNE	973G>C	V325L	NP	0.7591	5: VUS	0.589 (Uncertain)
CHRNE	506A>T	Q169L	NP	0.2263	5: VUS	0.185 (Benign)
CHRNE	671G>A	G224D	NP	0.0722	3: VUS	0.0479 (Benign)
CHRNE	818G>C	C273S	NP	0.7288	2: VUS	0.411 (Uncertain)
CHRNE	901G>A	V301M	NP	0.2333	3: VUS	0.397 (Uncertain)
CHRNE	827C>T	S276F	NP	0.8428	5: VUS	0.618 (Uncertain)
CHRNE	1291G>C	A431P	NP	0.8821	6: Likely Pathogenic	0.450 (Uncertain)
CHRNE	710G>T	R237L	NP	0.5645	3: VUS	0.548 (Uncertain)
CHRNE	581T>C	I194T	NP	0.2331	3: VUS	0.538 (Uncertain)
