# Supplementary material for: Assessing the Utility of ColabFold and AlphaMissense in Determining Missense Variant Pathogenicity for Congenital Myasthenic Syndromes
Source: Biomedicines. 2024 Nov 8;12(11):2549. doi: 10.3390/biomedicines12112549 (PMC11592069; doi:10.3390/biomedicines12112549)
Supplement: Supplementary file 1 [file biomedicines-12-02549-s001.zip › Results Data.xlsx]

## Sheet: Sheet1
	Pathogenic	Non-Pathogenic		RDS	SCS	FCS	Non-Pathogenic		RDS	SCS/FCS	Non-Pathogenic
RMSD	0.3950 (0.2330 - 0.9988)	0.3060 (0.2330 - 0.4250)		0.3560 (0.2390 - 0.7680)	0.4195 (0.1980 - 0.9425)	0.9730 (0.1745 - 1.2260)	0.3060 (0.2330 - 0.4250)
10aa LDD	0.4640 (0.2248 - 1.045)	0.4550 (0.2640 - 1.145)		0.4730 (0.3090 - 1.0730)	0.4860 (0.3133 - 0.8250)	0.2000 (0.1320 - 1.2500)	0.4550 (0.2640 - 1.145)
5Å LDD	0.4775 (0.2418 - 0.9455)	0.4330 (0.2560 - 1.133)		0.4670 (0.2430 - 0.9330)	0.5050 (0.3405 - 0.9035)	0.2290 (0.1430 - 1.304)	0.4330 (0.2560 - 1.133)
Global pLDDT	- 0.3180 ± 0.6891	-0.3615 ± 0.5043		-0.4485 ± 0.6601	-0.03323 ± 0.6898	-0.5149 ± 0.7033	-0.3615 ± 0.5043
% Change in 10aa pLDDT	-0.9912 (-2.876 - 0.4201)	-0.2176 (-2.079 - 0.2915)		-1.9770 (-4.1580 - -0.7087)	0.3597 (-0.6224 - 1.274)	-0.3007 (-2.0290 - 2.0940)	-0.2176 (-2.079 - 0.2915)		-1.9770 (-4.1580 - -0.7087)	0.3427 (-0.9012 - 1.254)	-0.2176 (-2.079 - 0.2915)
% Change in 5Å pLDDT	-0.8564 (-3.171 - 0.3889)	-0.3711 (-2.213 - 0.2525)		-2.338 ('-3.622 - -0.7590)	0.2148 (-0.6955 - 0.7444)	-0.3478 (-2.831 - 2.127)	-0.3711 (-2.213 - 0.2525)		-0.2338 (-3.622 - -0.7590)	0.1784 (-1.126 - 1.157)	-0.3711 (-2.213 - 0.2525)
% Change in pTM	-0.8217 (-3.943 - 0.5142)	-0.9509 (-3.4900 - 0.1585)		-2.8830 (-3.9420 - 0.1585)	0.07899 (-3.490 - 1.108)	-0.1585 (-6.4490 - 2.0570)	-0.9509 (-3.4900 - 0.1585)
Mdn (IQR) denoted for each mutation classification group - other than Global pLDDT for which recorded is mean ± SD.
