# Supplementary material for: Assessing the Utility of ColabFold and AlphaMissense in Determining Missense Variant Pathogenicity for Congenital Myasthenic Syndromes
Source: Biomedicines. 2024 Nov 8;12(11):2549. doi: 10.3390/biomedicines12112549 (PMC11592069; doi:10.3390/biomedicines12112549)
Supplement: Supplementary file 1 [file biomedicines-12-02549-s001.zip › Variant Validator.xlsx]

## Sheet: Sheet1
# Job ID:8c55102b-6449-40bf-a105-949221c95515
# Metadata: variantvalidator_version: 2.2.1.dev691+g8946f76, variantvalidator_hgvs_version: 2.2.0, vvta_version: vvta_2024_01, vvseqrepo_db: VV_SR_2024_01/master, vvdb_version: vvdb_2024_5, options: transcript|genomic|protein|refseqgene|lrg|vcf|gene_info|tx_name|alt_loci
Input	Warnings	Select transcript	HGVS_transcript	HGVS_intronic_chr_context	HGVS_intronic_rsg_context	HGVS_RefSeqGene	HGVS_LRG	HGVS_LRG_transcript	HGVS_Predicted_Protein	HGVS_Genomic_GRCh37	HGVS_Genomic_GRCh38	GRCh37_CHR	GRCh37_POS	GRCh37_ID	GRCh37_REF	GRCh37_ALT	GRCh38_CHR	GRCh38_POS	GRCh38_ID	GRCh38_REF	GRCh38_ALT	Gene_Symbol	HGNC_Gene_ID	Transcript_description	Alt_genomic_loci
NM_000079.4:c.224G>A		MANE	NM_000079.4:c.224G>A			NG_008172.1:g.10132G>A			NP_000070.1:p.(Arg75His)	NC_000002.11:g.175624069C>T	NC_000002.12:g.174759341C>T	2	175624069	.	C	T	2	174759341	.	C	T	CHRNA1	HGNC:1955	Homo sapiens cholinergic receptor nicotinic alpha 1 subunit (CHRNA1), transcript variant 2, mRNA
NM_000079.4:c.1253A>G		MANE	NM_000079.4:c.1253A>G			NG_008172.1:g.21228A>G			NP_000070.1:p.(Glu418Gly)	NC_000002.11:g.175612973T>C	NC_000002.12:g.174748245T>C	2	175612973	.	T	C	2	174748245	.	T	C	CHRNA1	HGNC:1955	Homo sapiens cholinergic receptor nicotinic alpha 1 subunit (CHRNA1), transcript variant 2, mRNA
NM_000079.4:c.118C>T		MANE	NM_000079.4:c.118C>T			NG_008172.1:g.9914C>T			NP_000070.1:p.(Arg40Trp)	NC_000002.11:g.175624287G>A	NC_000002.12:g.174759559G>A	2	175624287	.	G	A	2	174759559	.	G	A	CHRNA1	HGNC:1955	Homo sapiens cholinergic receptor nicotinic alpha 1 subunit (CHRNA1), transcript variant 2, mRNA
NM_000079.4:c.560T>C		MANE	NM_000079.4:c.560T>C			NG_008172.1:g.15752T>C			NP_000070.1:p.(Leu187Pro)	NC_000002.11:g.175618449A>G	NC_000002.12:g.174753721A>G	2	175618449	.	A	G	2	174753721	.	A	G	CHRNA1	HGNC:1955	Homo sapiens cholinergic receptor nicotinic alpha 1 subunit (CHRNA1), transcript variant 2, mRNA
NM_000079.4:c.685C>T		MANE	NM_000079.4:c.685C>T			NG_008172.1:g.15877C>T			NP_000070.1:p.(Arg229Cys)	NC_000002.11:g.175618324G>A	NC_000002.12:g.174753596G>A	2	175618324	.	G	A	2	174753596	.	G	A	CHRNA1	HGNC:1955	Homo sapiens cholinergic receptor nicotinic alpha 1 subunit (CHRNA1), transcript variant 2, mRNA
NM_000079.4:c.788T>C		MANE	NM_000079.4:c.788T>C			NG_008172.1:g.19313T>C			NP_000070.1:p.(Met263Thr)	NC_000002.11:g.175614888A>G	NC_000002.12:g.174750160A>G	2	175614888	.	A	G	2	174750160	.	A	G	CHRNA1	HGNC:1955	Homo sapiens cholinergic receptor nicotinic alpha 1 subunit (CHRNA1), transcript variant 2, mRNA
NM_000079.4:c.902C>G		MANE	NM_000079.4:c.902C>G			NG_008172.1:g.19427C>G			NP_000070.1:p.(Thr301Ser)	NC_000002.11:g.175614774G>C	NC_000002.12:g.174750046G>C	2	175614774	.	G	C	2	174750046	.	G	C	CHRNA1	HGNC:1955	Homo sapiens cholinergic receptor nicotinic alpha 1 subunit (CHRNA1), transcript variant 2, mRNA
NM_000079.4:c.517G>A		MANE	NM_000079.4:c.517G>A			NG_008172.1:g.15231G>A			NP_000070.1:p.(Gly173Ser)	NC_000002.11:g.175618970C>T	NC_000002.12:g.174754242C>T	2	175618970	.	C	T	2	174754242	.	C	T	CHRNA1	HGNC:1955	Homo sapiens cholinergic receptor nicotinic alpha 1 subunit (CHRNA1), transcript variant 2, mRNA
NM_000079.4:c.737C>T		MANE	NM_000079.4:c.737C>T			NG_008172.1:g.15929C>T			NP_000070.1:p.(Ser246Phe)	NC_000002.11:g.175618272G>A	NC_000002.12:g.174753544G>A	2	175618272	.	G	A	2	174753544	.	G	A	CHRNA1	HGNC:1955	Homo sapiens cholinergic receptor nicotinic alpha 1 subunit (CHRNA1), transcript variant 2, mRNA
NM_000079.4:c.821C>T		MANE	NM_000079.4:c.821C>T			NG_008172.1:g.19346C>T			NP_000070.1:p.(Thr274Ile)	NC_000002.11:g.175614855G>A	NC_000002.12:g.174750127G>A	2	175614855	.	G	A	2	174750127	.	G	A	CHRNA1	HGNC:1955	Homo sapiens cholinergic receptor nicotinic alpha 1 subunit (CHRNA1), transcript variant 2, mRNA
NM_000079.4:c.711C>A		MANE	NM_000079.4:c.711C>A			NG_008172.1:g.15903C>A			NP_000070.1:p.(Asn237Lys)	NC_000002.11:g.175618298G>T	NC_000002.12:g.174753570G>T	2	175618298	.	G	T	2	174753570	.	G	T	CHRNA1	HGNC:1955	Homo sapiens cholinergic receptor nicotinic alpha 1 subunit (CHRNA1), transcript variant 2, mRNA
NM_000079.4:c.866G>T		MANE	NM_000079.4:c.866G>T			NG_008172.1:g.19391G>T			NP_000070.1:p.(Ser289Ile)	NC_000002.11:g.175614810C>A	NC_000002.12:g.174750082C>A	2	175614810	.	C	A	2	174750082	.	C	A	CHRNA1	HGNC:1955	Homo sapiens cholinergic receptor nicotinic alpha 1 subunit (CHRNA1), transcript variant 2, mRNA
NM_000079.4:c.526G>A		MANE	NM_000079.4:c.526G>A			NG_008172.1:g.15240G>A			NP_000070.1:p.(Val176Met)	NC_000002.11:g.175618961C>T	NC_000002.12:g.174754233C>T	2	175618961	.	C	T	2	174754233	.	C	T	CHRNA1	HGNC:1955	Homo sapiens cholinergic receptor nicotinic alpha 1 subunit (CHRNA1), transcript variant 2, mRNA
NM_000079.4:c.826T>C		MANE	NM_000079.4:c.826T>C			NG_008172.1:g.19351T>C			NP_000070.1:p.(Phe276Leu)	NC_000002.11:g.175614850A>G	NC_000002.12:g.174750122A>G	2	175614850	.	A	G	2	174750122	.	A	G	CHRNA1	HGNC:1955	Homo sapiens cholinergic receptor nicotinic alpha 1 subunit (CHRNA1), transcript variant 2, mRNA
NM_000079.4:c.454G>A		MANE	NM_000079.4:c.454G>A			NG_008172.1:g.15168G>A			NP_000070.1:p.(Val152Ile)	NC_000002.11:g.175619033C>T	NC_000002.12:g.174754305C>T	2	175619033	.	C	T	2	174754305	.	C	T	CHRNA1	HGNC:1955	Homo sapiens cholinergic receptor nicotinic alpha 1 subunit (CHRNA1), transcript variant 2, mRNA
NM_000079.4:c.812T>G		MANE	NM_000079.4:c.812T>G			NG_008172.1:g.19337T>G			NP_000070.1:p.(Leu271Arg)	NC_000002.11:g.175614864A>C	NC_000002.12:g.174750136A>C	2	175614864	.	A	C	2	174750136	.	A	C	CHRNA1	HGNC:1955	Homo sapiens cholinergic receptor nicotinic alpha 1 subunit (CHRNA1), transcript variant 2, mRNA
NM_000079.4:c.684G>C		MANE	NM_000079.4:c.684G>C			NG_008172.1:g.15876G>C			NP_000070.1:p.(Gln228His)	NC_000002.11:g.175618325C>G	NC_000002.12:g.174753597C>G	2	175618325	.	C	G	2	174753597	.	C	G	CHRNA1	HGNC:1955	Homo sapiens cholinergic receptor nicotinic alpha 1 subunit (CHRNA1), transcript variant 2, mRNA
NM_000747.3:c.451T>C		MANE	NM_000747.3:c.451T>C			NG_008026.1:g.7054T>C			NP_000738.2:p.(Cys151Arg)	NC_000017.10:g.7350459T>C	NC_000017.11:g.7447140T>C	17	7350459	.	T	C	17	7447140	.	T	C	CHRNB1	HGNC:1961	Homo sapiens cholinergic receptor nicotinic beta 1 subunit (CHRNB1), mRNA	NW_016107299.1:g.67597T>C
NM_000747.3:c.727C>T		MANE	NM_000747.3:c.727C>T			NG_008026.1:g.8609C>T			NP_000738.2:p.(Arg243Cys)	NC_000017.10:g.7352014C>T	NC_000017.11:g.7448695C>T	17	7352014	.	C	T	17	7448695	.	C	T	CHRNB1	HGNC:1961	Homo sapiens cholinergic receptor nicotinic beta 1 subunit (CHRNB1), mRNA	NW_016107299.1:g.69152C>T
NM_000747.3:c.865G>A		MANE	NM_000747.3:c.865G>A			NG_008026.1:g.14255G>A			NP_000738.2:p.(Val289Met)	NC_000017.10:g.7357660G>A	NC_000017.11:g.7454341G>A	17	7357660	.	G	A	17	7454341	.	G	A	CHRNB1	HGNC:1961	Homo sapiens cholinergic receptor nicotinic beta 1 subunit (CHRNB1), mRNA	NW_016107299.1:g.74798G>A
NM_000747.3:c.956T>C		MANE	NM_000747.3:c.956T>C			NG_008026.1:g.14346T>C			NP_000738.2:p.(Val319Ala)	NC_000017.10:g.7357751T>C	NC_000017.11:g.7454432T>C	17	7357751	.	T	C	17	7454432	.	T	C	CHRNB1	HGNC:1961	Homo sapiens cholinergic receptor nicotinic beta 1 subunit (CHRNB1), mRNA	NW_016107299.1:g.74889T>C
NM_000751.3:c.812C>A		MANE	NM_000751.3:c.812C>A			NG_008028.1:g.8920C>A			NP_000742.1:p.(Pro271Gln)	NC_000002.11:g.233394841C>A	NC_000002.12:g.232530131C>A	2	233394841	.	C	A	2	232530131	.	C	A	CHRND	HGNC:1965	Homo sapiens cholinergic receptor nicotinic delta subunit (CHRND), transcript variant 1, mRNA
NM_000751.3:c.226A>G		MANE	NM_000751.3:c.226A>G			NG_008028.1:g.6217A>G			NP_000742.1:p.(Asn76Asp)	NC_000002.11:g.233392138A>G	NC_000002.12:g.232527428A>G	2	233392138	.	A	G	2	232527428	.	A	G	CHRND	HGNC:1965	Homo sapiens cholinergic receptor nicotinic delta subunit (CHRND), transcript variant 1, mRNA
NM_000751.3:c.1007G>A		MANE	NM_000751.3:c.1007G>A			NG_008028.1:g.10405G>A			NP_000742.1:p.(Arg336Gln)	NC_000002.11:g.233396326G>A	NC_000002.12:g.232531616G>A	2	233396326	.	G	A	2	232531616	.	G	A	CHRND	HGNC:1965	Homo sapiens cholinergic receptor nicotinic delta subunit (CHRND), transcript variant 1, mRNA
NM_000751.3:c.866C>T		MANE	NM_000751.3:c.866C>T			NG_008028.1:g.10186C>T			NP_000742.1:p.(Ser289Phe)	NC_000002.11:g.233396107C>T	NC_000002.12:g.232531397C>T	2	233396107	.	C	T	2	232531397	.	C	T	CHRND	HGNC:1965	Homo sapiens cholinergic receptor nicotinic delta subunit (CHRND), transcript variant 1, mRNA
NM_000751.3:c.238G>A		MANE	NM_000751.3:c.238G>A			NG_008028.1:g.6229G>A			NP_000742.1:p.(Glu80Lys)	NC_000002.11:g.233392150G>A	NC_000002.12:g.232527440G>A	2	233392150	.	G	A	2	232527440	.	G	A	CHRND	HGNC:1965	Homo sapiens cholinergic receptor nicotinic delta subunit (CHRND), transcript variant 1, mRNA
NM_000751.3:c.1319A>T		MANE	NM_000751.3:c.1319A>T			NG_008028.1:g.13079A>T			NP_000742.1:p.(Asp440Val)	NC_000002.11:g.233399000A>T	NC_000002.12:g.232534290A>T	2	233399000	.	A	T	2	232534290	.	A	T	CHRND	HGNC:1965	Homo sapiens cholinergic receptor nicotinic delta subunit (CHRND), transcript variant 1, mRNA
NM_000751.3:c.70G>A		MANE	NM_000751.3:c.70G>A			NG_008028.1:g.5335G>A			NP_000742.1:p.(Glu24Lys)	NC_000002.11:g.233391256G>A	NC_000002.12:g.232526546G>A	2	233391256	.	G	A	2	232526546	.	G	A	CHRND	HGNC:1965	Homo sapiens cholinergic receptor nicotinic delta subunit (CHRND), transcript variant 1, mRNA
NM_000751.3:c.991C>T		MANE	NM_000751.3:c.991C>T			NG_008028.1:g.10389C>T			NP_000742.1:p.(Leu331Phe)	NC_000002.11:g.233396310C>T	NC_000002.12:g.232531600C>T	2	233396310	.	C	T	2	232531600	.	C	T	CHRND	HGNC:1965	Homo sapiens cholinergic receptor nicotinic delta subunit (CHRND), transcript variant 1, mRNA
NM_000751.3:c.919C>T		MANE	NM_000751.3:c.919C>T			NG_008028.1:g.10239C>T			NP_000742.1:p.(Pro307Ser)	NC_000002.11:g.233396160C>T	NC_000002.12:g.232531450C>T	2	233396160	.	C	T	2	232531450	.	C	T	CHRND	HGNC:1965	Homo sapiens cholinergic receptor nicotinic delta subunit (CHRND), transcript variant 1, mRNA
NM_000751.3:c.728G>T		MANE	NM_000751.3:c.728G>T			NG_008028.1:g.8836G>T			NP_000742.1:p.(Arg243Leu)	NC_000002.11:g.233394757G>T	NC_000002.12:g.232530047G>T	2	233394757	.	G	T	2	232530047	.	G	T	CHRND	HGNC:1965	Homo sapiens cholinergic receptor nicotinic delta subunit (CHRND), transcript variant 1, mRNA
NM_000751.3:c.497C>T		MANE	NM_000751.3:c.497C>T			NG_008028.1:g.7433C>T			NP_000742.1:p.(Ser166Phe)	NC_000002.11:g.233393354C>T	NC_000002.12:g.232528644C>T	2	233393354	.	C	T	2	232528644	.	C	T	CHRND	HGNC:1965	Homo sapiens cholinergic receptor nicotinic delta subunit (CHRND), transcript variant 1, mRNA
NM_000751.3:c.215C>A		MANE	NM_000751.3:c.215C>A			NG_008028.1:g.6206C>A			NP_000742.1:p.(Thr72Asn)	NC_000002.11:g.233392127C>A	NC_000002.12:g.232527417C>A	2	233392127	.	C	A	2	232527417	.	C	A	CHRND	HGNC:1965	Homo sapiens cholinergic receptor nicotinic delta subunit (CHRND), transcript variant 1, mRNA
NM_000751.3:c.1315G>A		MANE	NM_000751.3:c.1315G>A			NG_008028.1:g.13075G>A			NP_000742.1:p.(Val439Met)	NC_000002.11:g.233398996G>A	NC_000002.12:g.232534286G>A	2	233398996	.	G	A	2	232534286	.	G	A	CHRND	HGNC:1965	Homo sapiens cholinergic receptor nicotinic delta subunit (CHRND), transcript variant 1, mRNA
NM_000080.4:c.103T>C		MANE	NM_000080.4:c.103T>C			NG_008029.2:g.5369T>C	LRG_1254:g.5369T>C	LRG_1254t1:c.103T>C	NP_000071.1:p.(Tyr35His)	NC_000017.10:g.4806002A>G	NC_000017.11:g.4902707A>G	17	4806002	.	A	G	17	4902707	.	A	G	CHRNE	HGNC:1966	Homo sapiens cholinergic receptor nicotinic epsilon subunit (CHRNE), mRNA
NM_000080.4:c.442T>A		MANE	NM_000080.4:c.442T>A			NG_008029.2:g.6086T>A	LRG_1254:g.6086T>A	LRG_1254t1:c.442T>A	NP_000071.1:p.(Cys148Ser)	NC_000017.10:g.4805285A>T	NC_000017.11:g.4901990A>T	17	4805285	.	A	T	17	4901990	.	A	T	CHRNE	HGNC:1966	Homo sapiens cholinergic receptor nicotinic epsilon subunit (CHRNE), mRNA
NM_000080.4:c.488C>T		MANE	NM_000080.4:c.488C>T			NG_008029.2:g.6132C>T	LRG_1254:g.6132C>T	LRG_1254t1:c.488C>T	NP_000071.1:p.(Ser163Leu)	NC_000017.10:g.4805239G>A	NC_000017.11:g.4901944G>A	17	4805239	.	G	A	17	4901944	.	G	A	CHRNE	HGNC:1966	Homo sapiens cholinergic receptor nicotinic epsilon subunit (CHRNE), mRNA
NM_000080.4:c.1052C>T		MANE	NM_000080.4:c.1052C>T			NG_008029.2:g.8711C>T	LRG_1254:g.8711C>T	LRG_1254t1:c.1052C>T	NP_000071.1:p.(Pro351Leu)	NC_000017.10:g.4802660G>A	NC_000017.11:g.4899365G>A	17	4802660	.	G	A	17	4899365	.	G	A	CHRNE	HGNC:1966	Homo sapiens cholinergic receptor nicotinic epsilon subunit (CHRNE), mRNA
NM_000080.4:c.794C>T		MANE	NM_000080.4:c.794C>T			NG_008029.2:g.7078C>T	LRG_1254:g.7078C>T	LRG_1254t1:c.794C>T	NP_000071.1:p.(Pro265Leu)	NC_000017.10:g.4804293G>A	NC_000017.11:g.4900998G>A	17	4804293	.	G	A	17	4900998	.	G	A	CHRNE	HGNC:1966	Homo sapiens cholinergic receptor nicotinic epsilon subunit (CHRNE), mRNA
NM_000080.4:c.905C>G		MANE	NM_000080.4:c.905C>G			NG_008029.2:g.7271C>G	LRG_1254:g.7271C>G	LRG_1254t1:c.905C>G	NP_000071.1:p.(Pro302Arg)	NC_000017.10:g.4804100G>C	NC_000017.11:g.4900805G>C	17	4804100	.	G	C	17	4900805	.	G	C	CHRNE	HGNC:1966	Homo sapiens cholinergic receptor nicotinic epsilon subunit (CHRNE), mRNA
NM_000080.4:c.1052C>G		MANE	NM_000080.4:c.1052C>G			NG_008029.2:g.8711C>G	LRG_1254:g.8711C>G	LRG_1254t1:c.1052C>G	NP_000071.1:p.(Pro351Arg)	NC_000017.10:g.4802660G>C	NC_000017.11:g.4899365G>C	17	4802660	.	G	C	17	4899365	.	G	C	CHRNE	HGNC:1966	Homo sapiens cholinergic receptor nicotinic epsilon subunit (CHRNE), mRNA
NM_000080.4:c.70G>A		MANE	NM_000080.4:c.70G>A			NG_008029.2:g.5336G>A	LRG_1254:g.5336G>A	LRG_1254t1:c.70G>A	NP_000071.1:p.(Glu24Lys)	NC_000017.10:g.4806035C>T	NC_000017.11:g.4902740C>T	17	4806035	.	C	T	17	4902740	.	C	T	CHRNE	HGNC:1966	Homo sapiens cholinergic receptor nicotinic epsilon subunit (CHRNE), mRNA
NM_000080.4:c.293T>C		MANE	NM_000080.4:c.293T>C			NG_008029.2:g.5808T>C	LRG_1254:g.5808T>C	LRG_1254t1:c.293T>C	NP_000071.1:p.(Leu98Pro)	NC_000017.10:g.4805563A>G	NC_000017.11:g.4902268A>G	17	4805563	.	A	G	17	4902268	.	A	G	CHRNE	HGNC:1966	Homo sapiens cholinergic receptor nicotinic epsilon subunit (CHRNE), mRNA
NM_000080.4:c.992G>A		MANE	NM_000080.4:c.992G>A			NG_008029.2:g.8568G>A	LRG_1254:g.8568G>A	LRG_1254t1:c.992G>A	NP_000071.1:p.(Arg331Gln)	NC_000017.10:g.4802803C>T	NC_000017.11:g.4899508C>T	17	4802803	.	C	T	17	4899508	.	C	T	CHRNE	HGNC:1966	Homo sapiens cholinergic receptor nicotinic epsilon subunit (CHRNE), mRNA
NM_000080.4:c.535A>C		MANE	NM_000080.4:c.535A>C			NG_008029.2:g.6485A>C	LRG_1254:g.6485A>C	LRG_1254t1:c.535A>C	NP_000071.1:p.(Thr179Pro)	NC_000017.10:g.4804886T>G	NC_000017.11:g.4901591T>G	17	4804886	.	T	G	17	4901591	.	T	G	CHRNE	HGNC:1966	Homo sapiens cholinergic receptor nicotinic epsilon subunit (CHRNE), mRNA
NM_000080.4:c.981C>G		MANE	NM_000080.4:c.981C>G			NG_008029.2:g.8557C>G	LRG_1254:g.8557C>G	LRG_1254t1:c.981C>G	NP_000071.1:p.(Asn327Lys)	NC_000017.10:g.4802814G>C	NC_000017.11:g.4899519G>C	17	4802814	.	G	C	17	4899519	.	G	C	CHRNE	HGNC:1966	Homo sapiens cholinergic receptor nicotinic epsilon subunit (CHRNE), mRNA
NM_000080.4:c.721C>T		MANE	NM_000080.4:c.721C>T			NG_008029.2:g.7005C>T	LRG_1254:g.7005C>T	LRG_1254t1:c.721C>T	NP_000071.1:p.(Leu241Phe)	NC_000017.10:g.4804366G>A	NC_000017.11:g.4901071G>A	17	4804366	.	G	A	17	4901071	.	G	A	CHRNE	HGNC:1966	Homo sapiens cholinergic receptor nicotinic epsilon subunit (CHRNE), mRNA
NM_000080.4:c.865C>T		MANE	NM_000080.4:c.865C>T			NG_008029.2:g.7231C>T	LRG_1254:g.7231C>T	LRG_1254t1:c.865C>T	NP_000071.1:p.(Leu289Phe)	NC_000017.10:g.4804140G>A	NC_000017.11:g.4900845G>A	17	4804140	.	G	A	17	4900845	.	G	A	CHRNE	HGNC:1966	Homo sapiens cholinergic receptor nicotinic epsilon subunit (CHRNE), mRNA
NM_000080.4:c.850A>C		MANE	NM_000080.4:c.850A>C			NG_008029.2:g.7216A>C	LRG_1254:g.7216A>C	LRG_1254t1:c.850A>C	NP_000071.1:p.(Thr284Pro)	NC_000017.10:g.4804155T>G	NC_000017.11:g.4900860T>G	17	4804155	.	T	G	17	4900860	.	T	G	CHRNE	HGNC:1966	Homo sapiens cholinergic receptor nicotinic epsilon subunit (CHRNE), mRNA
NM_000080.4:c.763T>G		MANE	NM_000080.4:c.763T>G			NG_008029.2:g.7047T>G	LRG_1254:g.7047T>G	LRG_1254t1:c.763T>G	NP_000071.1:p.(Ser255Ala)	NC_000017.10:g.4804324A>C	NC_000017.11:g.4901029A>C	17	4804324	.	A	C	17	4901029	.	A	C	CHRNE	HGNC:1966	Homo sapiens cholinergic receptor nicotinic epsilon subunit (CHRNE), mRNA
NM_000080.4:c.422C>T		MANE	NM_000080.4:c.422C>T			NG_008029.2:g.6066C>T	LRG_1254:g.6066C>T	LRG_1254t1:c.422C>T	NP_000071.1:p.(Pro141Leu)	NC_000017.10:g.4805305G>A	NC_000017.11:g.4902010G>A	17	4805305	.	G	A	17	4902010	.	G	A	CHRNE	HGNC:1966	Homo sapiens cholinergic receptor nicotinic epsilon subunit (CHRNE), mRNA
NM_000080.4:c.173C>A		MANE	NM_000080.4:c.173C>A			NG_008029.2:g.5439C>A	LRG_1254:g.5439C>A	LRG_1254t1:c.173C>A	NP_000071.1:p.(Thr58Lys)	NC_000017.10:g.4805932G>T	NC_000017.11:g.4902637G>T	17	4805932	.	G	T	17	4902637	.	G	T	CHRNE	HGNC:1966	Homo sapiens cholinergic receptor nicotinic epsilon subunit (CHRNE), mRNA
NM_000080.4:c.973G>C		MANE	NM_000080.4:c.973G>C			NG_008029.2:g.8549G>C	LRG_1254:g.8549G>C	LRG_1254t1:c.973G>C	NP_000071.1:p.(Val325Leu)	NC_000017.10:g.4802822C>G	NC_000017.11:g.4899527C>G	17	4802822	.	C	G	17	4899527	.	C	G	CHRNE	HGNC:1966	Homo sapiens cholinergic receptor nicotinic epsilon subunit (CHRNE), mRNA
NM_000080.4:c.506A>T		MANE	NM_000080.4:c.506A>T			NG_008029.2:g.6456A>T	LRG_1254:g.6456A>T	LRG_1254t1:c.506A>T	NP_000071.1:p.(Gln169Leu)	NC_000017.10:g.4804915T>A	NC_000017.11:g.4901620T>A	17	4804915	.	T	A	17	4901620	.	T	A	CHRNE	HGNC:1966	Homo sapiens cholinergic receptor nicotinic epsilon subunit (CHRNE), mRNA
NM_000080.4:c.671G>A		MANE	NM_000080.4:c.671G>A			NG_008029.2:g.6955G>A	LRG_1254:g.6955G>A	LRG_1254t1:c.671G>A	NP_000071.1:p.(Gly224Asp)	NC_000017.10:g.4804416C>T	NC_000017.11:g.4901121C>T	17	4804416	.	C	T	17	4901121	.	C	T	CHRNE	HGNC:1966	Homo sapiens cholinergic receptor nicotinic epsilon subunit (CHRNE), mRNA
NM_000080.4:c.818G>C		MANE	NM_000080.4:c.818G>C			NG_008029.2:g.7184G>C	LRG_1254:g.7184G>C	LRG_1254t1:c.818G>C	NP_000071.1:p.(Cys273Ser)	NC_000017.10:g.4804187C>G	NC_000017.11:g.4900892C>G	17	4804187	.	C	G	17	4900892	.	C	G	CHRNE	HGNC:1966	Homo sapiens cholinergic receptor nicotinic epsilon subunit (CHRNE), mRNA
NM_000080.4:c.901G>A		MANE	NM_000080.4:c.901G>A			NG_008029.2:g.7267G>A	LRG_1254:g.7267G>A	LRG_1254t1:c.901G>A	NP_000071.1:p.(Val301Met)	NC_000017.10:g.4804104C>T	NC_000017.11:g.4900809C>T	17	4804104	.	C	T	17	4900809	.	C	T	CHRNE	HGNC:1966	Homo sapiens cholinergic receptor nicotinic epsilon subunit (CHRNE), mRNA
NM_000080.4:c.827C>T		MANE	NM_000080.4:c.827C>T			NG_008029.2:g.7193C>T	LRG_1254:g.7193C>T	LRG_1254t1:c.827C>T	NP_000071.1:p.(Ser276Phe)	NC_000017.10:g.4804178G>A	NC_000017.11:g.4900883G>A	17	4804178	.	G	A	17	4900883	.	G	A	CHRNE	HGNC:1966	Homo sapiens cholinergic receptor nicotinic epsilon subunit (CHRNE), mRNA
NM_000080.4:c.1291G>C		MANE	NM_000080.4:c.1291G>C			NG_008029.2:g.9040G>C	LRG_1254:g.9040G>C	LRG_1254t1:c.1291G>C	NP_000071.1:p.(Ala431Pro)	NC_000017.10:g.4802331C>G	NC_000017.11:g.4899036C>G	17	4802331	.	C	G	17	4899036	.	C	G	CHRNE	HGNC:1966	Homo sapiens cholinergic receptor nicotinic epsilon subunit (CHRNE), mRNA
NM_000080.4:c.710G>T		MANE	NM_000080.4:c.710G>T			NG_008029.2:g.6994G>T	LRG_1254:g.6994G>T	LRG_1254t1:c.710G>T	NP_000071.1:p.(Arg237Leu)	NC_000017.10:g.4804377C>A	NC_000017.11:g.4901082C>A	17	4804377	.	C	A	17	4901082	.	C	A	CHRNE	HGNC:1966	Homo sapiens cholinergic receptor nicotinic epsilon subunit (CHRNE), mRNA
NM_000080.4:c.581T>C		MANE	NM_000080.4:c.581T>C			NG_008029.2:g.6531T>C	LRG_1254:g.6531T>C	LRG_1254t1:c.581T>C	NP_000071.1:p.(Ile194Thr)	NC_000017.10:g.4804840A>G	NC_000017.11:g.4901545A>G	17	4804840	.	A	G	17	4901545	.	A	G	CHRNE	HGNC:1966	Homo sapiens cholinergic receptor nicotinic epsilon subunit (CHRNE), mRNA
