# Supplementary material for: Assessing the Utility of ColabFold and AlphaMissense in Determining Missense Variant Pathogenicity for Congenital Myasthenic Syndromes
Source: Biomedicines. 2024 Nov 8;12(11):2549. doi: 10.3390/biomedicines12112549 (PMC11592069; doi:10.3390/biomedicines12112549)
Supplement: Supplementary file 1 [file biomedicines-12-02549-s001.zip › Variants.xlsx]

## Sheet: Sheet1
Pathogenic
Gene Name	MANE	Genetic change	Amino Acid change	CMS Syndrome
CHRNA1	NM_000079.4	c.224G>A	p.R75H	RDS
CHRNA1	NM_000079.4	c.1253A>G	p.E418G	RDS
CHRNA1	NM_000079.4	c.118C>T	p.R40W	RDS
CHRNA1	NM_000079.4	c.560T>C	p.L187P	RDS
CHRNA1	NM_000079.4	c.685C>T	p.R229C	RDS
CHRNA1	NM_000079.4	c.788T>C	p.M263T	RDS
CHRNA1	NM_000079.4	c.902C>G	p.T301S	SCS
CHRNA1	NM_000079.4	c.517G>A	p.G173S	SCS
CHRNA1	NM_000079.4	c.737C>T	p.S246F	SCS
CHRNA1	NM_000079.4	c.821C>T	p.T274I	SCS
CHRNA1	NM_000079.4	c.711C>A	p.N237K	SCS
CHRNA1	NM_000079.4	c.866G>T	p.S289I	SCS
CHRNA1	NM_000079.4	c.526G>A	p.V176M	SCS
CHRNA1	NM_000079.4	c.826T>C	p.F276L	FCS
CHRNA1	NM_000079.4	c.454G>A	p.V152I	FCS
CHRNB1	NM_000747.3	c.451T>C	p.C151R	RDS
CHRNB1	NM_000747.3	c.727C>T	p.R243C	RDS
CHRNB1	NM_000747.3	c.865G>A	p.V289M	SCS
CHRNB1	NM_000747.3	c.956T>C	p.V319A	SCS
CHRND	NM_000751.3	c.812C>A	p.P271Q	RDS
CHRND	NM_000751.3	c.226A>G	p.N76D	RDS
CHRND	NM_000751.3	c.1007G>A	p.R336Q	RDS
CHRND	NM_000751.3	c.866C>T	p.S289F	SCS
CHRND	NM_000751.3	c.238G>A	p.E80K	FCS
CHRNE	NM_000080.4	c.103T>C	p.Y35H	RDS
CHRNE	NM_000080.4	c.442T>A	p.C148S	RDS
CHRNE	NM_000080.4	c.488C>T	p.S163L	RDS
CHRNE	NM_000080.4	c.1052C>T	p.P351L	RDS
CHRNE	NM_000080.4	c.794C>T	p.P265L	RDS
CHRNE	NM_000080.4	c.905C>G	p.P302R	RDS
CHRNE	NM_000080.4	c.1052C>G	p.P351R	RDS
CHRNE	NM_000080.4	c.70G>A	p.E24K	RDS
CHRNE	NM_000080.4	c.293T>C	p.L98P	RDS
CHRNE	NM_000080.4	c.992G>A	p.R331Q	RDS
CHRNE	NM_000080.4	c.535A>C	p.T179P	RDS
CHRNE	NM_000080.4	c.981C>G	p.N327K	RDS
CHRNE	NM_000080.4	c.721C>T	p.L241F	SCS
CHRNE	NM_000080.4	c.865C>T	p.L289F	SCS
CHRNE	NM_000080.4	c.850A>C	p.T284P	SCS
CHRNE	NM_000080.4	c.763T>G	p.S255A	SCS
CHRNE	NM_000080.4	c.422C>T	p.P141L	FCS
CHRNE	NM_000080.4	c.173C>A	p.T58K	FCS
Non-Pathogenic
Gene Name	MANE	Genetic change	Amino Acid change
CHRNA1	NM_000079.4	c.812T>G	p.L271R
CHRNA1	NM_000079.4	c.684G>C	p.Q228H
CHRND	NM_000751.3	c.1319A>T	p.D440V
CHRND	NM_000751.3	c.70G>A	p.E24K
CHRND	NM_000751.3	c.991C>T	p.L331F
CHRND	NM_000751.3	c.919C>T	p.P307S
CHRND	NM_000751.3	c.728G>T	p.R243L
CHRND	NM_000751.3	c.497C>T	p.S166F
CHRND	NM_000751.3	c.215C>A	p.T72N
CHRND	NM_000751.3	c.1315G>A	p.V439M
CHRNE	NM_000080.4	c.973G>C	p.V325L
CHRNE	NM_000080.4	c.506A>T	p.Q169L
CHRNE	NM_000080.4	c.671G>A	p.G224D
CHRNE	NM_000080.4	c.818G>C	p.C273S
CHRNE	NM_000080.4	c.901G>A	p.V301M
CHRNE	NM_000080.4	c.827C>T	p.S276F
CHRNE	NM_000080.4	c.1291G>C	p.A431P
CHRNE	NM_000080.4	c.710G>T	p.R237L
CHRNE	NM_000080.4	c.581T>C	p.I194T
